# Supplementary material for: Identification of common signatures in idiopathic pulmonary fibrosis and lung cancer using gene expression modeling
Source: BMC Cancer. 2020 Oct 12;20:986. doi: 10.1186/s12885-020-07494-w (PMC7552373; doi:10.1186/s12885-020-07494-w)
Supplement: Supplementary file 1 — Additional file 1. PCA summaries for Healthy vs. Disorder, Healthy vs. IPF, and Healthy vs. NSCLC. Bayesian probit regression results for Healthy vs. Disorder, Healthy vs. IPF, and Healthy vs. NSCLC. [file 12885_2020_7494_MOESM1_ESM.zip]

Archive with 6 entries (6 files):
- Bayesian probit regression result for Health and DisordersR3.txt
- Bayesian probit regression result for Health and IPFR3.txt
- Bayesian probit regression result for Health and NSCLCR3.txt
- PCA_summary_Health_DisorderR3.txt
- PCA_summary_Health_IPFR3.txt
- PCA_summary_Health_NSCLCR3.txt
