# Supplementary material for: Identification of common signatures in idiopathic pulmonary fibrosis and lung cancer using gene expression modeling
Source: BMC Cancer. 2020 Oct 12;20:986. doi: 10.1186/s12885-020-07494-w (PMC7552373; doi:10.1186/s12885-020-07494-w)
Supplement: Supplementary file 1 — Additional file 1. PCA summaries for Healthy vs. Disorder, Healthy vs. IPF, and Healthy vs. NSCLC. Bayesian probit regression results for Healthy vs. Disorder, Healthy vs. IPF, and Healthy vs. NSCLC. [file 12885_2020_7494_MOESM1_ESM.zip › Bayesian probit regression result for Health and DisordersR3.txt]

bayesglm(formula = response ~ ., family = binomial(link = "probit"), 
    data = newdat)

Deviance Residuals: 
     Min        1Q    Median        3Q       Max  
-0.61215  -0.02537   0.00000   0.00091   0.81944  

Coefficients:
            Estimate Std. Error z value Pr(>|z|)   
(Intercept)  1.21473    1.16719   1.041  0.29800   
PC1          0.21786    0.07105   3.066  0.00217 **
PC2          0.14087    0.12034   1.171  0.24174   
PC3          0.04453    0.14635   0.304  0.76089   
PC4         -0.06243    0.15729  -0.397  0.69142   
PC5          0.24267    0.14438   1.681  0.09281 . 
PC6         -0.02184    0.13188  -0.166  0.86846   
PC7          0.14672    0.23213   0.632  0.52736   
PC8         -0.07577    0.20326  -0.373  0.70930   
PC9          0.19961    0.21137   0.944  0.34498   
PC10         0.32386    0.26054   1.243  0.21386   
PC11        -0.21667    0.26918  -0.805  0.42085   
PC12         0.11561    0.26737   0.432  0.66545   
PC13         0.20183    0.23298   0.866  0.38632   
PC14        -0.23625    0.27652  -0.854  0.39289   
PC15        -0.06275    0.27109  -0.231  0.81693   
PC16        -0.04622    0.27481  -0.168  0.86644   
PC17        -0.29590    0.32995  -0.897  0.36982   
PC18         0.17434    0.37895   0.460  0.64546   
PC19         0.14409    0.29935   0.481  0.63028   
PC20        -0.11834    0.36555  -0.324  0.74614   
PC21        -0.01208    0.30914  -0.039  0.96883   
PC22        -0.00397    0.29298  -0.014  0.98919   
PC23        -0.03947    0.38251  -0.103  0.91781   
PC24        -0.21211    0.36229  -0.585  0.55824   
PC25         0.10425    0.33904   0.307  0.75847   
PC26         0.26951    0.52826   0.510  0.60993   
---
Signif. codes:  0 ¡®***¡¯ 0.001 ¡®**¡¯ 0.01 ¡®*¡¯ 0.05 ¡®.¡¯ 0.1 ¡® ¡¯ 1
