# Supplementary material for: Identification of common signatures in idiopathic pulmonary fibrosis and lung cancer using gene expression modeling
Source: BMC Cancer. 2020 Oct 12;20:986. doi: 10.1186/s12885-020-07494-w (PMC7552373; doi:10.1186/s12885-020-07494-w)
Supplement: Supplementary file 1 — Additional file 1. PCA summaries for Healthy vs. Disorder, Healthy vs. IPF, and Healthy vs. NSCLC. Bayesian probit regression results for Healthy vs. Disorder, Healthy vs. IPF, and Healthy vs. NSCLC. [file 12885_2020_7494_MOESM1_ESM.zip › Bayesian probit regression result for Health and IPFR3.txt]

bayesglm(formula = response ~ ., family = binomial(link = "probit"), 
    data = newdat)

Deviance Residuals: 
     Min        1Q    Median        3Q       Max  
-0.76261  -0.06316  -0.00483   0.00000   0.87552  

Coefficients:
              Estimate Std. Error z value Pr(>|z|)    
(Intercept) -2.4743366  0.7711264  -3.209 0.001333 ** 
PC1          0.3808059  0.1048567   3.632 0.000282 ***
PC2          0.2607241  0.1208110   2.158 0.030919 *  
PC3          0.1534830  0.1518328   1.011 0.312080    
PC4          0.0712466  0.1432860   0.497 0.619025    
PC5          0.0336562  0.1586933   0.212 0.832042    
PC6          0.6266741  0.2051752   3.054 0.002256 ** 
PC7         -0.0695176  0.1979902  -0.351 0.725501    
PC8         -0.2717440  0.1858888  -1.462 0.143779    
PC9         -0.0008554  0.1981706  -0.004 0.996556    
PC10         0.7965192  0.3682942   2.163 0.030562 *  
PC11         0.3003145  0.2544043   1.180 0.237817    
PC12         0.0671224  0.3282465   0.204 0.837972    
PC13         0.1377985  0.2978151   0.463 0.643581    
PC14        -0.3329481  0.4512691  -0.738 0.460634    
PC15        -0.4095376  0.3383181  -1.211 0.226083    
PC16         0.0804841  0.2794759   0.288 0.773360    
PC17        -0.4529735  0.3687931  -1.228 0.219350    
---
Signif. codes:  0 ¡®***¡¯ 0.001 ¡®**¡¯ 0.01 ¡®*¡¯ 0.05 ¡®.¡¯ 0.1 ¡® ¡¯ 1
