# Supplementary material for: Identification of common signatures in idiopathic pulmonary fibrosis and lung cancer using gene expression modeling
Source: BMC Cancer. 2020 Oct 12;20:986. doi: 10.1186/s12885-020-07494-w (PMC7552373; doi:10.1186/s12885-020-07494-w)
Supplement: Supplementary file 1 — Additional file 1. PCA summaries for Healthy vs. Disorder, Healthy vs. IPF, and Healthy vs. NSCLC. Bayesian probit regression results for Healthy vs. Disorder, Healthy vs. IPF, and Healthy vs. NSCLC. [file 12885_2020_7494_MOESM1_ESM.zip › Bayesian probit regression result for Health and NSCLCR3.txt]

bayesglm(formula = response ~ ., family = binomial(link = "probit"), 
    data = newdat)

Deviance Residuals: 
      Min         1Q     Median         3Q        Max  
-0.300598  -0.025196  -0.002590   0.008513   0.273281  

Coefficients:
              Estimate Std. Error z value Pr(>|z|)   
(Intercept)  0.1202489  1.0860590   0.111  0.91184   
PC1          0.2014584  0.0657674   3.063  0.00219 **
PC2          0.0192598  0.0882270   0.218  0.82720   
PC3         -0.0424539  0.1045698  -0.406  0.68475   
PC4          0.0004799  0.1196333   0.004  0.99680   
PC5          0.0611364  0.1184427   0.516  0.60574   
PC6          0.0522515  0.1695110   0.308  0.75789   
PC7         -0.0275216  0.2190809  -0.126  0.90003   
PC8         -0.0485711  0.2032042  -0.239  0.81109   
PC9         -0.0032806  0.2265355  -0.014  0.98845   
PC10         0.0978054  0.1966437   0.497  0.61893   
PC11         0.0274458  0.1823168   0.151  0.88034   
PC12         0.0451084  0.1777957   0.254  0.79972   
PC13        -0.0416607  0.2516690  -0.166  0.86852   
PC14        -0.0321663  0.2101252  -0.153  0.87833   
PC15        -0.0476181  0.2893783  -0.165  0.86930   
PC16        -0.0370423  0.3112405  -0.119  0.90526   
PC17         0.0303646  0.2540541   0.120  0.90486   
PC18        -0.0005795  0.3220256  -0.002  0.99856   
PC19        -0.0183039  0.2965320  -0.062  0.95078   
PC20         0.0538582  0.3312795   0.163  0.87085   
PC21         0.0692176  0.3792869   0.182  0.85519   
PC22         0.0293442  0.3564151   0.082  0.93438   
PC23        -0.1574299  0.3509686  -0.449  0.65375   
PC24         0.1310778  0.3113283   0.421  0.67374   
PC25        -0.1224370  0.3695074  -0.331  0.74038   
PC26         0.0340380  0.3284844   0.104  0.91747   
PC27        -0.0127934  0.3247880  -0.039  0.96858   
PC28         0.0598442  0.4018275   0.149  0.88161   
PC29        -0.0286625  0.4771476  -0.060  0.95210   
PC30        -0.0216319  0.4806375  -0.045  0.96410   
---
Signif. codes:  0 ¡®***¡¯ 0.001 ¡®**¡¯ 0.01 ¡®*¡¯ 0.05 ¡®.¡¯ 0.1 ¡® ¡¯ 1
