# Supplementary material for: Identification of common signatures in idiopathic pulmonary fibrosis and lung cancer using gene expression modeling
Source: BMC Cancer. 2020 Oct 12;20:986. doi: 10.1186/s12885-020-07494-w (PMC7552373; doi:10.1186/s12885-020-07494-w)
Supplement: Supplementary file 1 — Additional file 1. PCA summaries for Healthy vs. Disorder, Healthy vs. IPF, and Healthy vs. NSCLC. Bayesian probit regression results for Healthy vs. Disorder, Healthy vs. IPF, and Healthy vs. NSCLC. [file 12885_2020_7494_MOESM1_ESM.zip › PCA_summary_Health_DisorderR3.txt]

Importance of components:
                           PC1     PC2     PC3     PC4     PC5     PC6
Standard deviation     20.2756 5.62119 4.79140 4.03548 3.79114 3.28101
Proportion of Variance  0.6173 0.04744 0.03447 0.02445 0.02158 0.01616
Cumulative Proportion   0.6173 0.66471 0.69918 0.72363 0.74521 0.76138
                           PC7     PC8     PC9    PC10    PC11    PC12
Standard deviation     3.00328 2.85330 2.65946 2.56359 2.44942 2.36051
Proportion of Variance 0.01354 0.01222 0.01062 0.00987 0.00901 0.00837
Cumulative Proportion  0.77492 0.78714 0.79776 0.80763 0.81664 0.82501
                          PC13    PC14    PC15    PC16    PC17    PC18
Standard deviation     2.28902 2.18345 2.13003 2.00685 1.88804 1.79937
Proportion of Variance 0.00787 0.00716 0.00681 0.00605 0.00535 0.00486
Cumulative Proportion  0.83287 0.84003 0.84684 0.85289 0.85824 0.86310
                          PC19    PC20    PC21    PC22    PC23    PC24
Standard deviation     1.77294 1.76333 1.73618 1.63916 1.62566 1.56366
Proportion of Variance 0.00472 0.00467 0.00453 0.00403 0.00397 0.00367
Cumulative Proportion  0.86782 0.87249 0.87702 0.88105 0.88502 0.88869
                          PC25    PC26   PC27    PC28    PC29    PC30
Standard deviation     1.55719 1.53074 1.5042 1.49896 1.44144 1.42788
Proportion of Variance 0.00364 0.00352 0.0034 0.00337 0.00312 0.00306
Cumulative Proportion  0.89233 0.89585 0.8992 0.90262 0.90574 0.90880
                          PC31    PC32    PC33    PC34    PC35   PC36
Standard deviation     1.40566 1.40085 1.37849 1.31461 1.30977 1.2893
Proportion of Variance 0.00297 0.00295 0.00285 0.00259 0.00258 0.0025
Cumulative Proportion  0.91177 0.91472 0.91757 0.92017 0.92274 0.9252
                          PC37    PC38    PC39    PC40    PC41    PC42
Standard deviation     1.27198 1.25591 1.25014 1.21495 1.20244 1.18803
Proportion of Variance 0.00243 0.00237 0.00235 0.00222 0.00217 0.00212
Cumulative Proportion  0.92767 0.93003 0.93238 0.93460 0.93677 0.93889
                         PC43    PC44    PC45    PC46    PC47   PC48    PC49
Standard deviation     1.1829 1.16704 1.15855 1.13348 1.11518 1.0948 1.07787
Proportion of Variance 0.0021 0.00205 0.00202 0.00193 0.00187 0.0018 0.00174
Cumulative Proportion  0.9410 0.94303 0.94505 0.94698 0.94885 0.9506 0.95239
                          PC50    PC51    PC52    PC53    PC54   PC55
Standard deviation     1.06740 1.05329 1.03594 1.03059 1.00427 0.9988
Proportion of Variance 0.00171 0.00167 0.00161 0.00159 0.00151 0.0015
Cumulative Proportion  0.95410 0.95577 0.95738 0.95897 0.96049 0.9620
                          PC56    PC57    PC58    PC59    PC60    PC61
Standard deviation     0.98641 0.97802 0.94707 0.92404 0.90680 0.89087
Proportion of Variance 0.00146 0.00144 0.00135 0.00128 0.00123 0.00119
Cumulative Proportion  0.96345 0.96488 0.96623 0.96751 0.96875 0.96994
                          PC62    PC63    PC64    PC65    PC66    PC67
Standard deviation     0.87537 0.86847 0.86618 0.85198 0.84883 0.83612
Proportion of Variance 0.00115 0.00113 0.00113 0.00109 0.00108 0.00105
Cumulative Proportion  0.97109 0.97222 0.97335 0.97444 0.97552 0.97657
                         PC68    PC69    PC70    PC71   PC72    PC73    PC74
Standard deviation     0.8145 0.81223 0.80199 0.78874 0.7723 0.76050 0.74512
Proportion of Variance 0.0010 0.00099 0.00097 0.00093 0.0009 0.00087 0.00083
Cumulative Proportion  0.9776 0.97855 0.97952 0.98045 0.9813 0.98222 0.98305
                          PC75    PC76    PC77    PC78    PC79    PC80
Standard deviation     0.74178 0.73438 0.71536 0.70243 0.69763 0.67168
Proportion of Variance 0.00083 0.00081 0.00077 0.00074 0.00073 0.00068
Cumulative Proportion  0.98388 0.98469 0.98546 0.98620 0.98693 0.98761
                          PC81    PC82    PC83    PC84    PC85    PC86
Standard deviation     0.66914 0.66016 0.64776 0.62470 0.61249 0.60329
Proportion of Variance 0.00067 0.00065 0.00063 0.00059 0.00056 0.00055
Cumulative Proportion  0.98828 0.98893 0.98956 0.99015 0.99071 0.99126
                          PC87   PC88   PC89    PC90    PC91    PC92    PC93
Standard deviation     0.59408 0.5799 0.5747 0.56080 0.54642 0.52923 0.52030
Proportion of Variance 0.00053 0.0005 0.0005 0.00047 0.00045 0.00042 0.00041
Cumulative Proportion  0.99179 0.9923 0.9928 0.99326 0.99371 0.99413 0.99454
                         PC94    PC95    PC96    PC97    PC98    PC99
Standard deviation     0.5135 0.50567 0.50116 0.48587 0.48053 0.47359
Proportion of Variance 0.0004 0.00038 0.00038 0.00035 0.00035 0.00034
Cumulative Proportion  0.9949 0.99532 0.99569 0.99605 0.99639 0.99673
                         PC100   PC101  PC102   PC103   PC104   PC105
Standard deviation     0.46136 0.45791 0.4464 0.43332 0.42840 0.42189
Proportion of Variance 0.00032 0.00031 0.0003 0.00028 0.00028 0.00027
Cumulative Proportion  0.99705 0.99737 0.9977 0.99795 0.99822 0.99849
                         PC106   PC107   PC108   PC109  PC110  PC111   PC112
Standard deviation     0.40695 0.39907 0.38180 0.37714 0.3646 0.3611 0.33809
Proportion of Variance 0.00025 0.00024 0.00022 0.00021 0.0002 0.0002 0.00017
Cumulative Proportion  0.99874 0.99898 0.99920 0.99941 0.9996 0.9998 0.99998
                         PC113     PC114
Standard deviation     0.12349 9.004e-15
Proportion of Variance 0.00002 0.000e+00
Cumulative Proportion  1.00000 1.000e+00
