# Supplementary material for: Identification of common signatures in idiopathic pulmonary fibrosis and lung cancer using gene expression modeling
Source: BMC Cancer. 2020 Oct 12;20:986. doi: 10.1186/s12885-020-07494-w (PMC7552373; doi:10.1186/s12885-020-07494-w)
Supplement: Supplementary file 1 — Additional file 1. PCA summaries for Healthy vs. Disorder, Healthy vs. IPF, and Healthy vs. NSCLC. Bayesian probit regression results for Healthy vs. Disorder, Healthy vs. IPF, and Healthy vs. NSCLC. [file 12885_2020_7494_MOESM1_ESM.zip › PCA_summary_Health_IPFR3.txt]

Importance of components:
                          PC1     PC2    PC3     PC4     PC5    PC6     PC7
Standard deviation     9.7228 5.00751 4.2651 3.67346 3.02590 2.9286 2.69378
Proportion of Variance 0.3736 0.09911 0.0719 0.05334 0.03619 0.0339 0.02868
Cumulative Proportion  0.3736 0.47276 0.5447 0.59800 0.63419 0.6681 0.69677
                           PC8     PC9    PC10    PC11    PC12    PC13
Standard deviation     2.47646 2.20530 2.07169 1.99632 1.95811 1.89653
Proportion of Variance 0.02424 0.01922 0.01696 0.01575 0.01515 0.01422
Cumulative Proportion  0.72101 0.74023 0.75720 0.77295 0.78810 0.80232
                          PC14    PC15    PC16    PC17    PC18    PC19
Standard deviation     1.74507 1.71991 1.65790 1.61322 1.48086 1.44688
Proportion of Variance 0.01204 0.01169 0.01086 0.01029 0.00867 0.00827
Cumulative Proportion  0.81436 0.82605 0.83691 0.84720 0.85587 0.86414
                          PC20    PC21    PC22    PC23   PC24    PC25
Standard deviation     1.40531 1.35460 1.30948 1.28011 1.2527 1.20952
Proportion of Variance 0.00781 0.00725 0.00678 0.00648 0.0062 0.00578
Cumulative Proportion  0.87195 0.87920 0.88598 0.89246 0.8987 0.90444
                          PC26    PC27    PC28    PC29    PC30    PC31
Standard deviation     1.16277 1.15406 1.08893 1.06200 1.03732 0.98172
Proportion of Variance 0.00534 0.00526 0.00469 0.00446 0.00425 0.00381
Cumulative Proportion  0.90978 0.91505 0.91974 0.92419 0.92845 0.93226
                          PC32    PC33    PC34    PC35    PC36    PC37
Standard deviation     0.96969 0.96070 0.95032 0.92562 0.91132 0.90378
Proportion of Variance 0.00372 0.00365 0.00357 0.00339 0.00328 0.00323
Cumulative Proportion  0.93597 0.93962 0.94319 0.94658 0.94986 0.95309
                          PC38    PC39    PC40    PC41    PC42    PC43
Standard deviation     0.86523 0.83114 0.82552 0.82164 0.78570 0.77029
Proportion of Variance 0.00296 0.00273 0.00269 0.00267 0.00244 0.00235
Cumulative Proportion  0.95605 0.95878 0.96147 0.96414 0.96658 0.96892
                          PC44    PC45    PC46    PC47    PC48    PC49
Standard deviation     0.74975 0.73597 0.71011 0.68822 0.66942 0.65682
Proportion of Variance 0.00222 0.00214 0.00199 0.00187 0.00177 0.00171
Cumulative Proportion  0.97115 0.97329 0.97528 0.97715 0.97892 0.98063
                          PC50    PC51    PC52    PC53    PC54    PC55
Standard deviation     0.64105 0.63222 0.60666 0.59155 0.58481 0.56601
Proportion of Variance 0.00162 0.00158 0.00145 0.00138 0.00135 0.00127
Cumulative Proportion  0.98225 0.98383 0.98529 0.98667 0.98802 0.98929
                         PC56    PC57    PC58    PC59    PC60    PC61
Standard deviation     0.5506 0.54809 0.52449 0.50527 0.49472 0.48817
Proportion of Variance 0.0012 0.00119 0.00109 0.00101 0.00097 0.00094
Cumulative Proportion  0.9905 0.99167 0.99276 0.99377 0.99474 0.99568
                          PC62    PC63    PC64   PC65    PC66    PC67
Standard deviation     0.47225 0.46732 0.43730 0.4204 0.39276 0.35962
Proportion of Variance 0.00088 0.00086 0.00076 0.0007 0.00061 0.00051
Cumulative Proportion  0.99656 0.99742 0.99818 0.9989 0.99949 1.00000
                            PC68
Standard deviation     4.318e-15
Proportion of Variance 0.000e+00
Cumulative Proportion  1.000e+00
