# Supplementary material for: Identification of common signatures in idiopathic pulmonary fibrosis and lung cancer using gene expression modeling
Source: BMC Cancer. 2020 Oct 12;20:986. doi: 10.1186/s12885-020-07494-w (PMC7552373; doi:10.1186/s12885-020-07494-w)
Supplement: Supplementary file 1 — Additional file 1. PCA summaries for Healthy vs. Disorder, Healthy vs. IPF, and Healthy vs. NSCLC. Bayesian probit regression results for Healthy vs. Disorder, Healthy vs. IPF, and Healthy vs. NSCLC. [file 12885_2020_7494_MOESM1_ESM.zip › PCA_summary_Health_NSCLCR3.txt]

Importance of components:
                           PC1     PC2     PC3     PC4    PC5     PC6    PC7
Standard deviation     18.3904 9.78303 7.91303 7.01179 5.9267 5.13040 4.6308
Proportion of Variance  0.3312 0.09374 0.06133 0.04815 0.0344 0.02578 0.0210
Cumulative Proportion   0.3312 0.42499 0.48632 0.53447 0.5689 0.59466 0.6157
                           PC8     PC9    PC10   PC11    PC12   PC13    PC14
Standard deviation     4.41154 4.16785 4.10540 3.9780 3.76790 3.6715 3.63927
Proportion of Variance 0.01906 0.01701 0.01651 0.0155 0.01391 0.0132 0.01297
Cumulative Proportion  0.63472 0.65173 0.66824 0.6837 0.69765 0.7108 0.72382
                         PC15    PC16    PC17    PC18    PC19    PC20
Standard deviation     3.4562 3.26629 3.16124 3.12724 3.08818 2.97917
Proportion of Variance 0.0117 0.01045 0.00979 0.00958 0.00934 0.00869
Cumulative Proportion  0.7355 0.74597 0.75576 0.76534 0.77468 0.78337
                          PC21    PC22    PC23    PC24    PC25    PC26
Standard deviation     2.82434 2.78727 2.67876 2.64621 2.59041 2.57909
Proportion of Variance 0.00781 0.00761 0.00703 0.00686 0.00657 0.00651
Cumulative Proportion  0.79118 0.79879 0.80582 0.81268 0.81925 0.82577
                          PC27    PC28    PC29   PC30    PC31    PC32
Standard deviation     2.52255 2.42848 2.42272 2.4119 2.35486 2.31243
Proportion of Variance 0.00623 0.00578 0.00575 0.0057 0.00543 0.00524
Cumulative Proportion  0.83200 0.83777 0.84352 0.8492 0.85465 0.85989
                          PC33    PC34    PC35   PC36    PC37    PC38
Standard deviation     2.29322 2.26916 2.22738 2.2136 2.18450 2.14901
Proportion of Variance 0.00515 0.00504 0.00486 0.0048 0.00467 0.00452
Cumulative Proportion  0.86504 0.87008 0.87494 0.8797 0.88442 0.88894
                          PC39    PC40    PC41    PC42    PC43    PC44
Standard deviation     2.11684 2.08880 2.06761 1.99891 1.96753 1.94825
Proportion of Variance 0.00439 0.00427 0.00419 0.00391 0.00379 0.00372
Cumulative Proportion  0.89333 0.89760 0.90179 0.90570 0.90949 0.91321
                          PC45    PC46    PC47    PC48    PC49    PC50
Standard deviation     1.92315 1.86942 1.85970 1.83162 1.79097 1.76487
Proportion of Variance 0.00362 0.00342 0.00339 0.00329 0.00314 0.00305
Cumulative Proportion  0.91683 0.92026 0.92364 0.92693 0.93007 0.93312
                          PC51    PC52    PC53    PC54    PC55    PC56
Standard deviation     1.75942 1.73244 1.69403 1.66338 1.65187 1.61154
Proportion of Variance 0.00303 0.00294 0.00281 0.00271 0.00267 0.00254
Cumulative Proportion  0.93615 0.93909 0.94190 0.94461 0.94729 0.94983
                          PC57    PC58    PC59    PC60    PC61    PC62
Standard deviation     1.59486 1.55344 1.53799 1.51597 1.47813 1.44295
Proportion of Variance 0.00249 0.00236 0.00232 0.00225 0.00214 0.00204
Cumulative Proportion  0.95232 0.95468 0.95700 0.95925 0.96139 0.96343
                         PC63    PC64    PC65    PC66    PC67   PC68    PC69
Standard deviation     1.4287 1.38625 1.38092 1.37140 1.33927 1.3189 1.27217
Proportion of Variance 0.0020 0.00188 0.00187 0.00184 0.00176 0.0017 0.00159
Cumulative Proportion  0.9654 0.96731 0.96918 0.97102 0.97278 0.9745 0.97607
                          PC70    PC71    PC72    PC73    PC74    PC75
Standard deviation     1.26206 1.21299 1.19871 1.16350 1.14578 1.08863
Proportion of Variance 0.00156 0.00144 0.00141 0.00133 0.00129 0.00116
Cumulative Proportion  0.97763 0.97907 0.98048 0.98180 0.98309 0.98425
                          PC76    PC77    PC78    PC79    PC80    PC81
Standard deviation     1.06972 1.04447 1.02081 0.99213 0.97541 0.96609
Proportion of Variance 0.00112 0.00107 0.00102 0.00096 0.00093 0.00091
Cumulative Proportion  0.98537 0.98644 0.98746 0.98842 0.98935 0.99027
                         PC82    PC83   PC84    PC85    PC86    PC87    PC88
Standard deviation     0.9587 0.91172 0.9011 0.89543 0.88059 0.85236 0.83870
Proportion of Variance 0.0009 0.00081 0.0008 0.00079 0.00076 0.00071 0.00069
Cumulative Proportion  0.9912 0.99198 0.9928 0.99356 0.99432 0.99503 0.99572
                          PC89    PC90    PC91    PC92    PC93    PC94
Standard deviation     0.82361 0.79968 0.77124 0.74805 0.72307 0.69410
Proportion of Variance 0.00066 0.00063 0.00058 0.00055 0.00051 0.00047
Cumulative Proportion  0.99639 0.99701 0.99760 0.99815 0.99866 0.99913
                          PC95    PC96      PC97
Standard deviation     0.67726 0.65611 8.999e-15
Proportion of Variance 0.00045 0.00042 0.000e+00
Cumulative Proportion  0.99958 1.00000 1.000e+00
